# Supplementary material for: A Comparative Analysis of the Incidence, Severity and Duration of Smell and Taste Loss in COVID-19 Cases Versus Non-COVID-19 Cases: A Longitudinal Cohort Study
Source: J Clin Med. 2023 Sep 28;12(19):6267. doi: 10.3390/jcm12196267 (PMC10573822; doi:10.3390/jcm12196267)
Supplement: Supplementary file 1 [file jcm-12-06267-s001.zip]

Archive with 1 entries (1 files):
- jcm-2597309-supplementary.pdf
